# Supplementary material for: Design, synthesis, and biological evaluation of multifunctional dispiro chromeno-indenoquinoxaline hybrids as dual anticancer and antibacterial agents with metal-ion sensing ability
Source: RSC Adv. 2026 May 19;16(29):26805–31. doi: 10.1039/d6ra01808d (PMC13187895; doi:10.1039/d6ra01808d)
Supplement: RA-016-D6RA01808D-s002 [file RA-016-D6RA01808D-s002.cif]

# Supplementary Information (SI) for RSC Advances.
# This journal is © The Royal Society of Chemistry 2026

####################################################################### 
# 
# This file contains crystal structure data downloaded from the 
# Cambridge Structural Database (CSD) hosted by the Cambridge 
# Crystallographic Data Centre (CCDC).
# 
# Full information about CCDC data access policies and citation 
# guidelines are available at http://www.ccdc.cam.ac.uk/access/V1 
# 
# Audit and citation data items may have been added by the CCDC. 
# Please retain this information to preserve the provenance of 
# this file and to allow appropriate attribution of the data. 
# 
#######################################################################

data_ska-kp-172_auto
_audit_block_doi                 10.5517/ccdc.csd.cc2p8kl4
_database_code_depnum_ccdc_archive 'CCDC 2480886'
loop_
_audit_author_name
_audit_author_address
'KAMALIKA PRUSTY'
;RAVENSHAW UNIVERSITY
India
;
_audit_update_record             
;
2025-08-16 deposited with the CCDC.	2026-05-13 downloaded from the CCDC.
;
_audit_creation_date             2025-03-01
_audit_creation_method           
;
Olex2 1.5
(compiled 2024.02.16 svn.r378c4104 for OlexSys, GUI svn.r6928)
;
_shelx_SHELXL_version_number     2019/2
_chemical_name_common            ?
_chemical_name_systematic        ?
_chemical_formula_moiety         'C34 H27 N3 O2'
_chemical_formula_sum            'C34 H27 N3 O2'
_chemical_formula_weight         509.58
_chemical_melting_point          ?
_chemical_oxdiff_formula         'C H N O'
_chemical_oxdiff_usercomment     'colourless block'
loop_
_atom_type_symbol
_atom_type_description
_atom_type_scat_dispersion_real
_atom_type_scat_dispersion_imag
_atom_type_scat_source
C C 0.0033 0.0016 'International Tables Vol C Tables 4.2.6.8 and 6.1.1.4'
H H 0.0000 0.0000 'International Tables Vol C Tables 4.2.6.8 and 6.1.1.4'
N N 0.0061 0.0033 'International Tables Vol C Tables 4.2.6.8 and 6.1.1.4'
O O 0.0106 0.0060 'International Tables Vol C Tables 4.2.6.8 and 6.1.1.4'

_shelx_space_group_comment       
;
The symmetry employed for this shelxl refinement is uniquely defined
by the following loop, which should always be used as a source of
symmetry information in preference to the above space-group names.
They are only intended as comments.
;
_space_group_crystal_system      monoclinic
_space_group_IT_number           14
_space_group_name_H-M_alt        'P 1 21/n 1'
_space_group_name_Hall           '-P 2yn'
loop_
_space_group_symop_operation_xyz
'x, y, z'
'-x+1/2, y+1/2, -z+1/2'
'-x, -y, -z'
'x-1/2, -y-1/2, z-1/2'

_cell_length_a                   9.3947(4)
_cell_length_b                   13.1348(6)
_cell_length_c                   20.8649(11)
_cell_angle_alpha                90
_cell_angle_beta                 96.586(4)
_cell_angle_gamma                90
_cell_volume                     2557.7(2)
_cell_formula_units_Z            4
_cell_measurement_reflns_used    10886
_cell_measurement_temperature    100.00(10)
_cell_measurement_theta_max      30.6140
_cell_measurement_theta_min      3.6660
_shelx_estimated_absorpt_T_max   0.982
_shelx_estimated_absorpt_T_min   0.979
_exptl_absorpt_coefficient_mu    0.083
_exptl_absorpt_correction_T_max  1.00000
_exptl_absorpt_correction_T_min  0.79868
_exptl_absorpt_correction_type   multi-scan
_exptl_absorpt_process_details   
;
CrysAlisPro 1.171.42.89a (Rigaku Oxford Diffraction, 2023)
Empirical absorption correction using spherical harmonics,
implemented in SCALE3 ABSPACK scaling algorithm.
;
_exptl_absorpt_special_details   ?
_exptl_crystal_colour            'clear light colourless'
_exptl_crystal_colour_lustre     clear
_exptl_crystal_colour_modifier   light
_exptl_crystal_colour_primary    colourless
_exptl_crystal_density_diffrn    1.323
_exptl_crystal_density_meas      ?
_exptl_crystal_density_method    ?
_exptl_crystal_description       block
_exptl_crystal_F_000             1072
_exptl_crystal_preparation       'As per the reaction scheme'
_exptl_crystal_recrystallization_method 'Slow evaporation'
_exptl_crystal_size_max          0.26
_exptl_crystal_size_mid          0.24
_exptl_crystal_size_min          0.22
_exptl_transmission_factor_max   ?
_exptl_transmission_factor_min   ?
_diffrn_reflns_av_R_equivalents  0.0448
_diffrn_reflns_av_unetI/netI     0.0422
_diffrn_reflns_Laue_measured_fraction_full 0.996
_diffrn_reflns_Laue_measured_fraction_max 0.774
_diffrn_reflns_limit_h_max       11
_diffrn_reflns_limit_h_min       -12
_diffrn_reflns_limit_k_max       18
_diffrn_reflns_limit_k_min       -15
_diffrn_reflns_limit_l_max       24
_diffrn_reflns_limit_l_min       -27
_diffrn_reflns_number            24076
_diffrn_reflns_point_group_measured_fraction_full 0.996
_diffrn_reflns_point_group_measured_fraction_max 0.774
_diffrn_reflns_theta_full        25.242
_diffrn_reflns_theta_max         30.669
_diffrn_reflns_theta_min         3.332
_diffrn_ambient_environment      N~2~
_diffrn_ambient_temperature      100.00(10)
_diffrn_detector                 'Hybrid Pixel Array Detector'
_diffrn_detector_area_resol_mean 5.8140
_diffrn_detector_type            'Pilatus 200K'
_diffrn_measured_fraction_theta_full 0.9938
_diffrn_measured_fraction_theta_max 0.7744
_diffrn_measurement_details      
;
List of Runs (angles in degrees, time in seconds):

  # Type    Start    End  Width  t~exp~   \w     \q     \k     \f   Frames
#--------------------------------------------------------------------------
  1  \w     -5.00  43.00   0.50    9.00    --    3.20-111.00  75.00   96
  2  \w    -63.00   7.00   0.50    9.00    --    3.20 -37.00-180.00  140
  3  \w    -42.00  19.00   0.50    9.00    --   -4.45 -77.00  90.00  122
  4  \w    -28.00  21.00   0.50    9.00    --   -4.45  77.00 -60.00   98
  5  \w    -28.00  21.00   0.50    9.00    --   -4.45  77.00-180.00   98
  6  \w    -67.00 -42.00   0.50    9.00    --   -4.45 -57.00   0.00   50
;
_diffrn_measurement_device       'four-circle diffractometer'
_diffrn_measurement_device_type  
'SuperNova, Dual, Cu at home/near, Pilatus 200K'
_diffrn_measurement_method       '\w scans'
_diffrn_orient_matrix_type       
'CrysAlisPro convention (1999,Acta A55,543-557)'
_diffrn_orient_matrix_UB_11      -0.0449999000
_diffrn_orient_matrix_UB_12      -0.0357290000
_diffrn_orient_matrix_UB_13      -0.0179341000
_diffrn_orient_matrix_UB_21      -0.0309510000
_diffrn_orient_matrix_UB_22      -0.0133015000
_diffrn_orient_matrix_UB_23      0.0283074000
_diffrn_orient_matrix_UB_31      -0.0528598000
_diffrn_orient_matrix_UB_32      0.0382368000
_diffrn_orient_matrix_UB_33      -0.0069460000
_diffrn_oxdiff_ac3_digest_hkl    41e61656a47a8b49164e6a2bdafa006817f937
_diffrn_oxdiff_digest_frames     
;
01b2bcc5da0c851bbaad85d998d15f7e8b00025b92a
;
_diffrn_oxdiff_digest_hkl        
;
017a72de63879d317da201d3f894f153639ce7
;
_diffrn_radiation_monochromator  mirror
_diffrn_radiation_probe          x-ray
_diffrn_radiation_type           'Mo K\a'
_diffrn_radiation_wavelength     0.71073
_diffrn_source                   'micro-focus sealed X-ray tube'
_diffrn_source_type              'SuperNova (Mo) X-ray Source'
_reflns_Friedel_coverage         0.000
_reflns_Friedel_fraction_full    .
_reflns_Friedel_fraction_max     .
_reflns_number_gt                4831
_reflns_number_total             6126
_reflns_special_details          
;
 Reflections were merged by SHELXL according to the crystal
 class for the calculation of statistics and refinement.
 
 _reflns_Friedel_fraction is defined as the number of unique
 Friedel pairs measured divided by the number that would be
 possible theoretically, ignoring centric projections and
 systematic absences.
;
_reflns_threshold_expression     'I > 2\s(I)'
_computing_cell_refinement       'CrysAlisPro 1.171.42.89a (Rigaku OD, 2023)'
_computing_data_collection       'CrysAlisPro 1.171.42.89a (Rigaku OD, 2023)'
_computing_data_reduction        'CrysAlisPro 1.171.42.89a (Rigaku OD, 2023)'
_computing_molecular_graphics    'Olex2 1.5 (Dolomanov et al., 2009)'
_computing_publication_material  'Olex2 1.5 (Dolomanov et al., 2009)'
_computing_structure_refinement  'SHELXL 2019/2 (Sheldrick, 2015)'
_computing_structure_solution    'SHELXT 2014/5 (Sheldrick, 2014)'
_refine_diff_density_max         0.328
_refine_diff_density_min         -0.266
_refine_diff_density_rms         0.048
_refine_ls_extinction_coef       .
_refine_ls_extinction_method     none
_refine_ls_goodness_of_fit_ref   1.065
_refine_ls_hydrogen_treatment    constr
_refine_ls_matrix_type           full
_refine_ls_number_parameters     352
_refine_ls_number_reflns         6126
_refine_ls_number_restraints     0
_refine_ls_R_factor_all          0.0572
_refine_ls_R_factor_gt           0.0424
_refine_ls_restrained_S_all      1.065
_refine_ls_shift/su_max          0.001
_refine_ls_shift/su_mean         0.000
_refine_ls_structure_factor_coef Fsqd
_refine_ls_weighting_details     
'w=1/[\s^2^(Fo^2^)+(0.0423P)^2^+0.8179P] where P=(Fo^2^+2Fc^2^)/3'
_refine_ls_weighting_scheme      calc
_refine_ls_wR_factor_gt          0.0999
_refine_ls_wR_factor_ref         0.1066
_refine_special_details          ?
_olex2_refinement_description    
;
1. Fixed Uiso
 At 1.2 times of:
  All C(H) groups, All C(H,H) groups
2.a Ternary CH refined with riding coordinates:
 C1(H1), C2(H2)
2.b Secondary CH2 refined with riding coordinates:
 C11(H11A,H11B), C12(H12A,H12B), C13(H13A,H13B), C14(H14A,H14B)
2.c Aromatic/amide H refined with riding coordinates:
 C5(H5), C6(H6), C7(H7), C8(H8), C9(H9), C16(H16), C17(H17), C18(H18),
 C19(H19), C22(H22), C23(H23), C24(H24), C25(H25), C29(H29), C30(H30), C31(H31),
  C32(H32)
;
_atom_sites_solution_hydrogens   geom
_atom_sites_solution_primary     dual
_atom_sites_solution_secondary   ?
loop_
_atom_site_label
_atom_site_type_symbol
_atom_site_fract_x
_atom_site_fract_y
_atom_site_fract_z
_atom_site_U_iso_or_equiv
_atom_site_adp_type
_atom_site_occupancy
_atom_site_site_symmetry_order
_atom_site_calc_flag
_atom_site_refinement_flags_posn
_atom_site_refinement_flags_adp
_atom_site_refinement_flags_occupancy
_atom_site_disorder_assembly
_atom_site_disorder_group
O1 O 0.45184(9) 0.36570(7) 0.46851(4) 0.01634(19) Uani 1 1 d . . . . .
O2 O 0.27503(9) 0.32754(6) 0.34848(4) 0.01671(19) Uani 1 1 d . . . . .
N1 N 0.42536(11) 0.35509(8) 0.53502(5) 0.0146(2) Uani 1 1 d . . . . .
N2 N 0.10239(11) 0.24343(9) 0.67213(5) 0.0204(2) Uani 1 1 d . . . . .
N3 N 0.21019(11) 0.42939(8) 0.62230(5) 0.0169(2) Uani 1 1 d . . . . .
C1 C 0.33842(13) 0.43226(9) 0.44350(6) 0.0151(2) Uani 1 1 d . . . . .
H1 H 0.360599 0.503441 0.458450 0.018 Uiso 1 1 calc R U . . .
C2 C 0.20477(13) 0.39306(9) 0.47275(6) 0.0147(2) Uani 1 1 d . . . . .
H2 H 0.155253 0.451863 0.491070 0.018 Uiso 1 1 calc R U . . .
C3 C 0.27204(13) 0.32269(9) 0.52968(6) 0.0145(2) Uani 1 1 d . . . . .
C4 C 0.53474(13) 0.29237(9) 0.56698(6) 0.0149(2) Uani 1 1 d . . . . .
C5 C 0.52291(14) 0.25665(10) 0.62939(6) 0.0181(3) Uani 1 1 d . . . . .
H5 H 0.437894 0.268845 0.648830 0.022 Uiso 1 1 calc R U . . .
C6 C 0.63546(14) 0.20348(10) 0.66274(6) 0.0198(3) Uani 1 1 d . . . . .
H6 H 0.626183 0.178478 0.704781 0.024 Uiso 1 1 calc R U . . .
C7 C 0.76142(14) 0.18622(10) 0.63567(6) 0.0198(3) Uani 1 1 d . . . . .
H7 H 0.838496 0.150392 0.659038 0.024 Uiso 1 1 calc R U . . .
C8 C 0.77311(14) 0.22202(10) 0.57406(6) 0.0198(3) Uani 1 1 d . . . . .
H8 H 0.859143 0.210832 0.555215 0.024 Uiso 1 1 calc R U . . .
C9 C 0.66070(13) 0.27405(9) 0.53948(6) 0.0173(3) Uani 1 1 d . . . . .
H9 H 0.669654 0.297202 0.496996 0.021 Uiso 1 1 calc R U . . .
C10 C 0.32965(13) 0.42741(9) 0.37076(6) 0.0155(2) Uani 1 1 d . . . . .
C11 C 0.47596(13) 0.43963(10) 0.34627(6) 0.0178(3) Uani 1 1 d . . . . .
H11A H 0.522013 0.372382 0.342725 0.021 Uiso 1 1 calc R U . . .
H11B H 0.539474 0.482627 0.376223 0.021 Uiso 1 1 calc R U . . .
C12 C 0.44877(14) 0.49054(11) 0.27954(7) 0.0239(3) Uani 1 1 d . . . . .
H12A H 0.506826 0.553276 0.278358 0.029 Uiso 1 1 calc R U . . .
H12B H 0.474447 0.443664 0.245527 0.029 Uiso 1 1 calc R U . . .
C13 C 0.28813(14) 0.51610(10) 0.26901(6) 0.0207(3) Uani 1 1 d . . . . .
H13A H 0.272533 0.584789 0.249957 0.025 Uiso 1 1 calc R U . . .
H13B H 0.235575 0.465734 0.239962 0.025 Uiso 1 1 calc R U . . .
C14 C 0.23830(13) 0.51192(9) 0.33637(6) 0.0166(3) Uani 1 1 d . . . . .
H14A H 0.255395 0.577745 0.359070 0.020 Uiso 1 1 calc R U . . .
H14B H 0.135062 0.495145 0.333747 0.020 Uiso 1 1 calc R U . . .
C15 C 0.14321(13) 0.30308(9) 0.36668(6) 0.0160(2) Uani 1 1 d . . . . .
C16 C 0.05518(14) 0.23910(9) 0.32626(6) 0.0187(3) Uani 1 1 d . . . . .
H16 H 0.087690 0.212987 0.288047 0.022 Uiso 1 1 calc R U . . .
C17 C -0.07958(14) 0.21362(10) 0.34179(6) 0.0213(3) Uani 1 1 d . . . . .
H17 H -0.138589 0.168648 0.314766 0.026 Uiso 1 1 calc R U . . .
C18 C -0.12890(14) 0.25376(10) 0.39693(6) 0.0214(3) Uani 1 1 d . . . . .
H18 H -0.223308 0.239363 0.406470 0.026 Uiso 1 1 calc R U . . .
C19 C -0.03859(13) 0.31511(10) 0.43789(6) 0.0181(3) Uani 1 1 d . . . . .
H19 H -0.071986 0.341978 0.475714 0.022 Uiso 1 1 calc R U . . .
C20 C 0.10001(13) 0.33804(9) 0.42461(6) 0.0153(2) Uani 1 1 d . . . . .
C21 C 0.24891(13) 0.20837(9) 0.52145(6) 0.0166(3) Uani 1 1 d . . . . .
C22 C 0.29363(14) 0.14504(10) 0.47443(6) 0.0211(3) Uani 1 1 d . . . . .
H22 H 0.342050 0.171871 0.440621 0.025 Uiso 1 1 calc R U . . .
C23 C 0.26586(17) 0.04139(11) 0.47801(7) 0.0282(3) Uani 1 1 d . . . . .
H23 H 0.296228 -0.003096 0.446347 0.034 Uiso 1 1 calc R U . . .
C24 C 0.19425(17) 0.00168(11) 0.52726(7) 0.0304(3) Uani 1 1 d . . . . .
H24 H 0.174768 -0.069246 0.528151 0.036 Uiso 1 1 calc R U . . .
C25 C 0.15098(15) 0.06400(10) 0.57498(7) 0.0247(3) Uani 1 1 d . . . . .
H25 H 0.102998 0.036878 0.608853 0.030 Uiso 1 1 calc R U . . .
C26 C 0.18014(13) 0.16774(10) 0.57167(6) 0.0183(3) Uani 1 1 d . . . . .
C27 C 0.15619(12) 0.24948(9) 0.61691(6) 0.0162(3) Uani 1 1 d . . . . .
C28 C 0.10262(13) 0.33404(11) 0.70546(6) 0.0201(3) Uani 1 1 d . . . . .
C29 C 0.04923(15) 0.33561(12) 0.76620(7) 0.0263(3) Uani 1 1 d . . . . .
H29 H 0.008597 0.275818 0.782166 0.032 Uiso 1 1 calc R U . . .
C30 C 0.05611(15) 0.42329(13) 0.80198(7) 0.0306(3) Uani 1 1 d . . . . .
H30 H 0.021936 0.423299 0.843102 0.037 Uiso 1 1 calc R U . . .
C31 C 0.11291(15) 0.51314(12) 0.77877(7) 0.0285(3) Uani 1 1 d . . . . .
H31 H 0.117902 0.572952 0.804534 0.034 Uiso 1 1 calc R U . . .
C32 C 0.16138(14) 0.51527(11) 0.71904(7) 0.0233(3) Uani 1 1 d . . . . .
H32 H 0.197537 0.576737 0.703185 0.028 Uiso 1 1 calc R U . . .
C33 C 0.15724(13) 0.42574(10) 0.68135(6) 0.0180(3) Uani 1 1 d . . . . .
C34 C 0.20995(12) 0.34223(9) 0.59272(6) 0.0147(2) Uani 1 1 d . . . . .

loop_
_atom_site_aniso_label
_atom_site_aniso_U_11
_atom_site_aniso_U_22
_atom_site_aniso_U_33
_atom_site_aniso_U_23
_atom_site_aniso_U_13
_atom_site_aniso_U_12
O1 0.0166(4) 0.0199(4) 0.0128(4) 0.0037(3) 0.0030(3) 0.0019(3)
O2 0.0164(4) 0.0146(4) 0.0198(5) -0.0030(3) 0.0047(3) -0.0034(3)
N1 0.0149(5) 0.0172(5) 0.0122(5) 0.0007(4) 0.0035(4) -0.0016(4)
N2 0.0162(5) 0.0255(6) 0.0190(6) 0.0036(4) 0.0009(4) 0.0002(4)
N3 0.0135(5) 0.0195(5) 0.0173(5) -0.0021(4) 0.0010(4) 0.0015(4)
C1 0.0154(6) 0.0134(6) 0.0163(6) 0.0007(4) 0.0006(5) -0.0012(5)
C2 0.0162(6) 0.0133(5) 0.0146(6) 0.0004(4) 0.0022(5) 0.0003(5)
C3 0.0146(6) 0.0138(6) 0.0150(6) -0.0014(4) 0.0016(4) -0.0011(5)
C4 0.0161(6) 0.0120(5) 0.0162(6) -0.0020(4) 0.0005(5) -0.0019(5)
C5 0.0168(6) 0.0201(6) 0.0179(6) 0.0000(5) 0.0040(5) -0.0007(5)
C6 0.0225(6) 0.0200(6) 0.0169(6) 0.0025(5) 0.0017(5) -0.0014(5)
C7 0.0188(6) 0.0172(6) 0.0226(7) 0.0010(5) -0.0012(5) 0.0013(5)
C8 0.0174(6) 0.0199(6) 0.0224(7) -0.0013(5) 0.0037(5) 0.0011(5)
C9 0.0198(6) 0.0167(6) 0.0154(6) -0.0009(5) 0.0028(5) -0.0012(5)
C10 0.0166(6) 0.0129(6) 0.0170(6) -0.0005(4) 0.0018(5) -0.0028(5)
C11 0.0159(6) 0.0189(6) 0.0184(6) 0.0006(5) 0.0019(5) -0.0028(5)
C12 0.0214(7) 0.0330(8) 0.0178(7) 0.0038(5) 0.0044(5) -0.0019(6)
C13 0.0215(7) 0.0234(7) 0.0167(7) 0.0025(5) 0.0002(5) -0.0039(5)
C14 0.0157(6) 0.0157(6) 0.0180(6) 0.0004(5) 0.0006(5) -0.0008(5)
C15 0.0158(6) 0.0136(6) 0.0186(6) 0.0016(5) 0.0020(5) -0.0003(5)
C16 0.0224(6) 0.0167(6) 0.0168(6) -0.0015(5) 0.0018(5) -0.0020(5)
C17 0.0219(6) 0.0209(6) 0.0203(7) -0.0003(5) -0.0017(5) -0.0064(5)
C18 0.0162(6) 0.0244(7) 0.0233(7) 0.0040(5) 0.0013(5) -0.0042(5)
C19 0.0176(6) 0.0195(6) 0.0174(6) 0.0033(5) 0.0032(5) 0.0002(5)
C20 0.0159(6) 0.0134(6) 0.0162(6) 0.0012(4) -0.0005(5) 0.0000(5)
C21 0.0163(6) 0.0139(6) 0.0187(6) 0.0002(5) -0.0019(5) -0.0001(5)
C22 0.0250(7) 0.0174(6) 0.0204(7) -0.0011(5) 0.0007(5) 0.0002(5)
C23 0.0397(8) 0.0166(6) 0.0275(8) -0.0052(5) 0.0008(6) 0.0019(6)
C24 0.0430(9) 0.0139(6) 0.0329(8) 0.0009(5) -0.0012(7) -0.0054(6)
C25 0.0284(7) 0.0194(7) 0.0253(7) 0.0045(5) -0.0010(6) -0.0058(5)
C26 0.0169(6) 0.0183(6) 0.0187(6) 0.0009(5) -0.0019(5) -0.0017(5)
C27 0.0120(5) 0.0196(6) 0.0166(6) 0.0030(5) 0.0003(5) -0.0010(5)
C28 0.0133(6) 0.0293(7) 0.0172(7) 0.0023(5) 0.0005(5) 0.0040(5)
C29 0.0216(7) 0.0387(8) 0.0190(7) 0.0057(6) 0.0046(5) 0.0061(6)
C30 0.0242(7) 0.0508(10) 0.0171(7) -0.0008(6) 0.0039(6) 0.0125(7)
C31 0.0211(7) 0.0403(8) 0.0235(7) -0.0100(6) -0.0006(5) 0.0110(6)
C32 0.0173(6) 0.0288(7) 0.0236(7) -0.0058(5) 0.0013(5) 0.0049(5)
C33 0.0110(5) 0.0248(7) 0.0180(6) -0.0015(5) 0.0006(5) 0.0032(5)
C34 0.0116(5) 0.0170(6) 0.0151(6) 0.0001(4) 0.0004(4) 0.0004(4)

_geom_special_details            
;
 All esds (except the esd in the dihedral angle between two l.s. planes)
 are estimated using the full covariance matrix.  The cell esds are taken
 into account individually in the estimation of esds in distances, angles
 and torsion angles; correlations between esds in cell parameters are only
 used when they are defined by crystal symmetry.  An approximate (isotropic)
 treatment of cell esds is used for estimating esds involving l.s. planes.
;
loop_
_geom_bond_atom_site_label_1
_geom_bond_atom_site_label_2
_geom_bond_distance
_geom_bond_site_symmetry_2
_geom_bond_publ_flag
O1 N1 1.4443(13) . ?
O1 C1 1.4299(14) . ?
O2 C10 1.4648(14) . ?
O2 C15 1.3744(15) . ?
N1 C3 1.4938(15) . ?
N1 C4 1.4220(16) . ?
N2 C27 1.3125(16) . ?
N2 C28 1.3783(18) . ?
N3 C33 1.3815(16) . ?
N3 C34 1.3006(16) . ?
C1 H1 1.0000 . ?
C1 C2 1.5459(16) . ?
C1 C10 1.5117(17) . ?
C2 H2 1.0000 . ?
C2 C3 1.5788(17) . ?
C2 C20 1.5075(17) . ?
C3 C21 1.5241(17) . ?
C3 C34 1.5206(16) . ?
C4 C5 1.4005(17) . ?
C4 C9 1.3939(17) . ?
C5 H5 0.9500 . ?
C5 C6 1.3860(18) . ?
C6 H6 0.9500 . ?
C6 C7 1.3871(18) . ?
C7 H7 0.9500 . ?
C7 C8 1.3849(18) . ?
C8 H8 0.9500 . ?
C8 C9 1.3885(18) . ?
C9 H9 0.9500 . ?
C10 C11 1.5289(17) . ?
C10 C14 1.5305(17) . ?
C11 H11A 0.9900 . ?
C11 H11B 0.9900 . ?
C11 C12 1.5393(18) . ?
C12 H12A 0.9900 . ?
C12 H12B 0.9900 . ?
C12 C13 1.5370(18) . ?
C13 H13A 0.9900 . ?
C13 H13B 0.9900 . ?
C13 C14 1.5325(17) . ?
C14 H14A 0.9900 . ?
C14 H14B 0.9900 . ?
C15 C16 1.3934(17) . ?
C15 C20 1.3961(18) . ?
C16 H16 0.9500 . ?
C16 C17 1.3834(18) . ?
C17 H17 0.9500 . ?
C17 C18 1.3924(19) . ?
C18 H18 0.9500 . ?
C18 C19 1.3905(18) . ?
C19 H19 0.9500 . ?
C19 C20 1.3950(17) . ?
C21 C22 1.3876(18) . ?
C21 C26 1.3984(18) . ?
C22 H22 0.9500 . ?
C22 C23 1.3898(19) . ?
C23 H23 0.9500 . ?
C23 C24 1.392(2) . ?
C24 H24 0.9500 . ?
C24 C25 1.386(2) . ?
C25 H25 0.9500 . ?
C25 C26 1.3932(18) . ?
C26 C27 1.4640(18) . ?
C27 C34 1.4326(17) . ?
C28 C29 1.4156(18) . ?
C28 C33 1.4236(19) . ?
C29 H29 0.9500 . ?
C29 C30 1.370(2) . ?
C30 H30 0.9500 . ?
C30 C31 1.404(2) . ?
C31 H31 0.9500 . ?
C31 C32 1.375(2) . ?
C32 H32 0.9500 . ?
C32 C33 1.4127(18) . ?

loop_
_geom_angle_atom_site_label_1
_geom_angle_atom_site_label_2
_geom_angle_atom_site_label_3
_geom_angle
_geom_angle_site_symmetry_1
_geom_angle_site_symmetry_3
_geom_angle_publ_flag
C1 O1 N1 101.91(8) . . ?
C15 O2 C10 114.56(9) . . ?
O1 N1 C3 103.10(8) . . ?
C4 N1 O1 108.15(9) . . ?
C4 N1 C3 120.58(10) . . ?
C27 N2 C28 114.34(11) . . ?
C34 N3 C33 114.30(11) . . ?
O1 C1 H1 109.7 . . ?
O1 C1 C2 104.91(9) . . ?
O1 C1 C10 107.05(10) . . ?
C2 C1 H1 109.8 . . ?
C10 C1 H1 109.8 . . ?
C10 C1 C2 115.41(10) . . ?
C1 C2 H2 109.2 . . ?
C1 C2 C3 102.64(9) . . ?
C3 C2 H2 109.2 . . ?
C20 C2 C1 113.23(10) . . ?
C20 C2 H2 109.2 . . ?
C20 C2 C3 113.27(10) . . ?
N1 C3 C2 100.88(9) . . ?
N1 C3 C21 114.39(10) . . ?
N1 C3 C34 110.47(9) . . ?
C21 C3 C2 116.90(10) . . ?
C34 C3 C2 113.07(10) . . ?
C34 C3 C21 101.53(10) . . ?
C5 C4 N1 119.99(11) . . ?
C9 C4 N1 120.60(11) . . ?
C9 C4 C5 119.11(11) . . ?
C4 C5 H5 120.1 . . ?
C6 C5 C4 119.89(12) . . ?
C6 C5 H5 120.1 . . ?
C5 C6 H6 119.5 . . ?
C5 C6 C7 121.01(12) . . ?
C7 C6 H6 119.5 . . ?
C6 C7 H7 120.5 . . ?
C8 C7 C6 118.98(12) . . ?
C8 C7 H7 120.5 . . ?
C7 C8 H8 119.6 . . ?
C7 C8 C9 120.86(12) . . ?
C9 C8 H8 119.6 . . ?
C4 C9 H9 119.9 . . ?
C8 C9 C4 120.14(12) . . ?
C8 C9 H9 119.9 . . ?
O2 C10 C1 109.46(9) . . ?
O2 C10 C11 106.47(9) . . ?
O2 C10 C14 110.09(10) . . ?
C1 C10 C11 112.56(10) . . ?
C1 C10 C14 113.78(10) . . ?
C11 C10 C14 104.15(10) . . ?
C10 C11 H11A 110.4 . . ?
C10 C11 H11B 110.4 . . ?
C10 C11 C12 106.60(10) . . ?
H11A C11 H11B 108.6 . . ?
C12 C11 H11A 110.4 . . ?
C12 C11 H11B 110.4 . . ?
C11 C12 H12A 110.4 . . ?
C11 C12 H12B 110.4 . . ?
H12A C12 H12B 108.6 . . ?
C13 C12 C11 106.41(10) . . ?
C13 C12 H12A 110.4 . . ?
C13 C12 H12B 110.4 . . ?
C12 C13 H13A 110.7 . . ?
C12 C13 H13B 110.7 . . ?
H13A C13 H13B 108.8 . . ?
C14 C13 C12 105.03(10) . . ?
C14 C13 H13A 110.7 . . ?
C14 C13 H13B 110.7 . . ?
C10 C14 C13 104.01(10) . . ?
C10 C14 H14A 111.0 . . ?
C10 C14 H14B 111.0 . . ?
C13 C14 H14A 111.0 . . ?
C13 C14 H14B 111.0 . . ?
H14A C14 H14B 109.0 . . ?
O2 C15 C16 117.70(11) . . ?
O2 C15 C20 121.53(11) . . ?
C16 C15 C20 120.74(11) . . ?
C15 C16 H16 120.0 . . ?
C17 C16 C15 119.98(12) . . ?
C17 C16 H16 120.0 . . ?
C16 C17 H17 119.9 . . ?
C16 C17 C18 120.14(12) . . ?
C18 C17 H17 119.9 . . ?
C17 C18 H18 120.3 . . ?
C19 C18 C17 119.33(12) . . ?
C19 C18 H18 120.3 . . ?
C18 C19 H19 119.3 . . ?
C18 C19 C20 121.38(12) . . ?
C20 C19 H19 119.3 . . ?
C15 C20 C2 120.14(11) . . ?
C19 C20 C2 121.61(11) . . ?
C19 C20 C15 118.14(11) . . ?
C22 C21 C3 128.28(12) . . ?
C22 C21 C26 120.29(12) . . ?
C26 C21 C3 111.33(11) . . ?
C21 C22 H22 120.8 . . ?
C21 C22 C23 118.38(13) . . ?
C23 C22 H22 120.8 . . ?
C22 C23 H23 119.5 . . ?
C22 C23 C24 121.07(13) . . ?
C24 C23 H23 119.5 . . ?
C23 C24 H24 119.5 . . ?
C25 C24 C23 121.03(13) . . ?
C25 C24 H24 119.5 . . ?
C24 C25 H25 121.1 . . ?
C24 C25 C26 117.81(13) . . ?
C26 C25 H25 121.1 . . ?
C21 C26 C27 108.76(11) . . ?
C25 C26 C21 121.39(13) . . ?
C25 C26 C27 129.77(13) . . ?
N2 C27 C26 128.66(12) . . ?
N2 C27 C34 123.21(12) . . ?
C34 C27 C26 108.05(11) . . ?
N2 C28 C29 118.95(13) . . ?
N2 C28 C33 122.14(12) . . ?
C29 C28 C33 118.89(13) . . ?
C28 C29 H29 120.0 . . ?
C30 C29 C28 120.04(14) . . ?
C30 C29 H29 120.0 . . ?
C29 C30 H30 119.5 . . ?
C29 C30 C31 120.98(13) . . ?
C31 C30 H30 119.5 . . ?
C30 C31 H31 119.7 . . ?
C32 C31 C30 120.53(14) . . ?
C32 C31 H31 119.7 . . ?
C31 C32 H32 120.1 . . ?
C31 C32 C33 119.78(14) . . ?
C33 C32 H32 120.1 . . ?
N3 C33 C28 121.73(11) . . ?
N3 C33 C32 118.55(12) . . ?
C32 C33 C28 119.71(12) . . ?
N3 C34 C3 125.39(11) . . ?
N3 C34 C27 124.25(11) . . ?
C27 C34 C3 110.31(10) . . ?

loop_
_geom_torsion_atom_site_label_1
_geom_torsion_atom_site_label_2
_geom_torsion_atom_site_label_3
_geom_torsion_atom_site_label_4
_geom_torsion
_geom_torsion_site_symmetry_1
_geom_torsion_site_symmetry_2
_geom_torsion_site_symmetry_3
_geom_torsion_site_symmetry_4
_geom_torsion_publ_flag
O1 N1 C3 C2 -40.81(10) . . . . ?
O1 N1 C3 C21 85.56(11) . . . . ?
O1 N1 C3 C34 -160.65(9) . . . . ?
O1 N1 C4 C5 -170.09(10) . . . . ?
O1 N1 C4 C9 16.26(15) . . . . ?
O1 C1 C2 C3 16.06(11) . . . . ?
O1 C1 C2 C20 -106.41(11) . . . . ?
O1 C1 C10 O2 69.88(12) . . . . ?
O1 C1 C10 C11 -48.31(13) . . . . ?
O1 C1 C10 C14 -166.50(9) . . . . ?
O2 C10 C11 C12 90.33(11) . . . . ?
O2 C10 C14 C13 -76.71(11) . . . . ?
O2 C15 C16 C17 -178.84(11) . . . . ?
O2 C15 C20 C2 -7.65(17) . . . . ?
O2 C15 C20 C19 176.19(11) . . . . ?
N1 O1 C1 C2 -42.09(11) . . . . ?
N1 O1 C1 C10 -165.19(9) . . . . ?
N1 C3 C21 C22 -56.00(17) . . . . ?
N1 C3 C21 C26 120.22(11) . . . . ?
N1 C3 C34 N3 55.02(15) . . . . ?
N1 C3 C34 C27 -122.37(11) . . . . ?
N1 C4 C5 C6 -174.05(11) . . . . ?
N1 C4 C9 C8 173.00(11) . . . . ?
N2 C27 C34 N3 -0.53(19) . . . . ?
N2 C27 C34 C3 176.90(11) . . . . ?
N2 C28 C29 C30 176.14(12) . . . . ?
N2 C28 C33 N3 1.50(18) . . . . ?
N2 C28 C33 C32 -176.84(11) . . . . ?
C1 O1 N1 C3 53.14(10) . . . . ?
C1 O1 N1 C4 -178.10(9) . . . . ?
C1 C2 C3 N1 14.76(11) . . . . ?
C1 C2 C3 C21 -109.92(11) . . . . ?
C1 C2 C3 C34 132.72(10) . . . . ?
C1 C2 C20 C15 16.97(16) . . . . ?
C1 C2 C20 C19 -167.00(11) . . . . ?
C1 C10 C11 C12 -149.74(11) . . . . ?
C1 C10 C14 C13 160.01(10) . . . . ?
C2 C1 C10 O2 -46.45(13) . . . . ?
C2 C1 C10 C11 -164.64(10) . . . . ?
C2 C1 C10 C14 77.17(13) . . . . ?
C2 C3 C21 C22 61.54(17) . . . . ?
C2 C3 C21 C26 -122.24(12) . . . . ?
C2 C3 C34 N3 -57.19(15) . . . . ?
C2 C3 C34 C27 125.42(11) . . . . ?
C3 N1 C4 C5 -52.00(16) . . . . ?
C3 N1 C4 C9 134.35(12) . . . . ?
C3 C2 C20 C15 -99.38(13) . . . . ?
C3 C2 C20 C19 76.65(14) . . . . ?
C3 C21 C22 C23 177.13(13) . . . . ?
C3 C21 C26 C25 -178.45(12) . . . . ?
C3 C21 C26 C27 -1.41(14) . . . . ?
C4 N1 C3 C2 -161.41(10) . . . . ?
C4 N1 C3 C21 -35.05(15) . . . . ?
C4 N1 C3 C34 78.74(13) . . . . ?
C4 C5 C6 C7 1.03(19) . . . . ?
C5 C4 C9 C8 -0.71(18) . . . . ?
C5 C6 C7 C8 -0.7(2) . . . . ?
C6 C7 C8 C9 -0.30(19) . . . . ?
C7 C8 C9 C4 1.02(19) . . . . ?
C9 C4 C5 C6 -0.30(18) . . . . ?
C10 O2 C15 C16 150.52(11) . . . . ?
C10 O2 C15 C20 -31.54(15) . . . . ?
C10 C1 C2 C3 133.60(10) . . . . ?
C10 C1 C2 C20 11.13(14) . . . . ?
C10 C11 C12 C13 5.08(14) . . . . ?
C11 C10 C14 C13 37.09(12) . . . . ?
C11 C12 C13 C14 17.84(14) . . . . ?
C12 C13 C14 C10 -34.01(13) . . . . ?
C14 C10 C11 C12 -26.03(13) . . . . ?
C15 O2 C10 C1 57.65(13) . . . . ?
C15 O2 C10 C11 179.57(10) . . . . ?
C15 O2 C10 C14 -68.13(13) . . . . ?
C15 C16 C17 C18 1.6(2) . . . . ?
C16 C15 C20 C2 170.22(11) . . . . ?
C16 C15 C20 C19 -5.94(18) . . . . ?
C16 C17 C18 C19 -3.4(2) . . . . ?
C17 C18 C19 C20 0.6(2) . . . . ?
C18 C19 C20 C2 -172.04(11) . . . . ?
C18 C19 C20 C15 4.06(18) . . . . ?
C20 C2 C3 N1 137.20(10) . . . . ?
C20 C2 C3 C21 12.52(15) . . . . ?
C20 C2 C3 C34 -104.84(12) . . . . ?
C20 C15 C16 C17 3.21(19) . . . . ?
C21 C3 C34 N3 176.75(12) . . . . ?
C21 C3 C34 C27 -0.65(12) . . . . ?
C21 C22 C23 C24 0.3(2) . . . . ?
C21 C26 C27 N2 -175.87(12) . . . . ?
C21 C26 C27 C34 0.95(14) . . . . ?
C22 C21 C26 C25 -1.88(19) . . . . ?
C22 C21 C26 C27 175.16(11) . . . . ?
C22 C23 C24 C25 -1.3(2) . . . . ?
C23 C24 C25 C26 0.7(2) . . . . ?
C24 C25 C26 C21 0.9(2) . . . . ?
C24 C25 C26 C27 -175.43(13) . . . . ?
C25 C26 C27 N2 0.8(2) . . . . ?
C25 C26 C27 C34 177.66(13) . . . . ?
C26 C21 C22 C23 1.21(19) . . . . ?
C26 C27 C34 N3 -177.56(11) . . . . ?
C26 C27 C34 C3 -0.13(13) . . . . ?
C27 N2 C28 C29 -178.91(11) . . . . ?
C27 N2 C28 C33 -0.08(17) . . . . ?
C28 N2 C27 C26 175.97(12) . . . . ?
C28 N2 C27 C34 -0.41(17) . . . . ?
C28 C29 C30 C31 1.4(2) . . . . ?
C29 C28 C33 N3 -179.67(11) . . . . ?
C29 C28 C33 C32 1.99(18) . . . . ?
C29 C30 C31 C32 0.8(2) . . . . ?
C30 C31 C32 C33 -1.5(2) . . . . ?
C31 C32 C33 N3 -178.27(12) . . . . ?
C31 C32 C33 C28 0.12(19) . . . . ?
C33 N3 C34 C3 -175.21(11) . . . . ?
C33 N3 C34 C27 1.83(17) . . . . ?
C33 C28 C29 C30 -2.73(19) . . . . ?
C34 N3 C33 C28 -2.27(17) . . . . ?
C34 N3 C33 C32 176.09(11) . . . . ?
C34 C3 C21 C22 -174.97(12) . . . . ?
C34 C3 C21 C26 1.25(13) . . . . ?

_shelx_res_file                  
;
TITL ska-kp-172_auto_a.res in P2(1)/n
    ska-kp-172_auto.res
    created by SHELXL-2019/2 at 12:45:58 on 01-Mar-2025
REM Old TITL ska-kp-172_auto_a.res in P2(1)/n
REM SHELXT solution in P2(1)/n: R1 0.110, Rweak 0.002, Alpha 0.018
REM <I/s> 0.219 for 239 systematic absences, Orientation as input
REM Formula found by SHELXT: C34 N3 O2
CELL 0.71073 9.3947 13.1348 20.8649 90 96.586 90
ZERR 4 0.0004 0.0006 0.0011 0 0.004 0
LATT 1
SYMM 0.5-X,0.5+Y,0.5-Z
SFAC C H N O
UNIT 136 108 12 8

L.S. 20
PLAN  5
SIZE 0.22 0.24 0.26
TEMP -173.15(10)
CONF
BOND
list 4
fmap 2
MORE -1
BOND $H
ACTA
REM <olex2.extras>
REM <HklSrc "%.\\SKA-KP-172_auto.hkl">
REM </olex2.extras>

WGHT    0.042300    0.817900
FVAR       0.37015
O1    4    0.451837    0.365696    0.468512    11.00000    0.01657    0.01992 =
         0.01284    0.00370    0.00302    0.00186
O2    4    0.275030    0.327536    0.348480    11.00000    0.01642    0.01457 =
         0.01976   -0.00305    0.00466   -0.00335
N1    3    0.425359    0.355086    0.535020    11.00000    0.01488    0.01722 =
         0.01220    0.00073    0.00350   -0.00162
N2    3    0.102391    0.243433    0.672132    11.00000    0.01624    0.02552 =
         0.01904    0.00361    0.00086    0.00022
N3    3    0.210195    0.429394    0.622300    11.00000    0.01355    0.01949 =
         0.01734   -0.00213    0.00101    0.00154
C1    1    0.338417    0.432258    0.443499    11.00000    0.01539    0.01336 =
         0.01630    0.00068    0.00057   -0.00119
AFIX  13
H1    2    0.360599    0.503441    0.458450    11.00000   -1.20000
AFIX   0
C2    1    0.204770    0.393056    0.472747    11.00000    0.01619    0.01327 =
         0.01460    0.00036    0.00216    0.00034
AFIX  13
H2    2    0.155253    0.451863    0.491070    11.00000   -1.20000
AFIX   0
C3    1    0.272043    0.322691    0.529679    11.00000    0.01460    0.01379 =
         0.01497   -0.00135    0.00163   -0.00109
C4    1    0.534740    0.292369    0.566977    11.00000    0.01608    0.01203 =
         0.01624   -0.00203    0.00050   -0.00186
C5    1    0.522911    0.256652    0.629387    11.00000    0.01684    0.02008 =
         0.01795    0.00003    0.00398   -0.00074
AFIX  43
H5    2    0.437894    0.268845    0.648830    11.00000   -1.20000
AFIX   0
C6    1    0.635456    0.203483    0.662738    11.00000    0.02246    0.02003 =
         0.01686    0.00249    0.00169   -0.00143
AFIX  43
H6    2    0.626183    0.178478    0.704781    11.00000   -1.20000
AFIX   0
C7    1    0.761422    0.186221    0.635671    11.00000    0.01880    0.01721 =
         0.02263    0.00097   -0.00117    0.00132
AFIX  43
H7    2    0.838496    0.150392    0.659038    11.00000   -1.20000
AFIX   0
C8    1    0.773105    0.222018    0.574062    11.00000    0.01740    0.01991 =
         0.02240   -0.00132    0.00370    0.00105
AFIX  43
H8    2    0.859143    0.210832    0.555215    11.00000   -1.20000
AFIX   0
C9    1    0.660698    0.274045    0.539482    11.00000    0.01981    0.01672 =
         0.01544   -0.00087    0.00277   -0.00121
AFIX  43
H9    2    0.669654    0.297202    0.496996    11.00000   -1.20000
AFIX   0
C10   1    0.329654    0.427413    0.370763    11.00000    0.01664    0.01293 =
         0.01696   -0.00049    0.00184   -0.00278
C11   1    0.475963    0.439627    0.346268    11.00000    0.01594    0.01895 =
         0.01841    0.00062    0.00192   -0.00278
AFIX  23
H11A  2    0.522013    0.372382    0.342725    11.00000   -1.20000
H11B  2    0.539474    0.482627    0.376223    11.00000   -1.20000
AFIX   0
C12   1    0.448773    0.490542    0.279537    11.00000    0.02144    0.03305 =
         0.01785    0.00384    0.00440   -0.00190
AFIX  23
H12A  2    0.506826    0.553276    0.278358    11.00000   -1.20000
H12B  2    0.474447    0.443664    0.245527    11.00000   -1.20000
AFIX   0
C13   1    0.288133    0.516100    0.269008    11.00000    0.02150    0.02338 =
         0.01670    0.00252    0.00023   -0.00388
AFIX  23
H13A  2    0.272533    0.584789    0.249957    11.00000   -1.20000
H13B  2    0.235575    0.465734    0.239962    11.00000   -1.20000
AFIX   0
C14   1    0.238302    0.511923    0.336372    11.00000    0.01572    0.01575 =
         0.01803    0.00041    0.00057   -0.00084
AFIX  23
H14A  2    0.255395    0.577745    0.359070    11.00000   -1.20000
H14B  2    0.135062    0.495145    0.333747    11.00000   -1.20000
AFIX   0
C15   1    0.143212    0.303076    0.366683    11.00000    0.01583    0.01356 =
         0.01860    0.00164    0.00204   -0.00034
C16   1    0.055180    0.239102    0.326260    11.00000    0.02240    0.01674 =
         0.01676   -0.00151    0.00185   -0.00203
AFIX  43
H16   2    0.087690    0.212987    0.288047    11.00000   -1.20000
AFIX   0
C17   1   -0.079575    0.213624    0.341787    11.00000    0.02187    0.02087 =
         0.02027   -0.00030   -0.00172   -0.00637
AFIX  43
H17   2   -0.138589    0.168648    0.314766    11.00000   -1.20000
AFIX   0
C18   1   -0.128902    0.253756    0.396929    11.00000    0.01624    0.02442 =
         0.02325    0.00401    0.00131   -0.00418
AFIX  43
H18   2   -0.223308    0.239363    0.406470    11.00000   -1.20000
AFIX   0
C19   1   -0.038593    0.315112    0.437892    11.00000    0.01760    0.01946 =
         0.01737    0.00329    0.00322    0.00024
AFIX  43
H19   2   -0.071986    0.341978    0.475714    11.00000   -1.20000
AFIX   0
C20   1    0.100013    0.338042    0.424611    11.00000    0.01594    0.01340 =
         0.01617    0.00120   -0.00047    0.00002
C21   1    0.248906    0.208369    0.521449    11.00000    0.01633    0.01389 =
         0.01867    0.00024   -0.00192   -0.00010
C22   1    0.293629    0.145035    0.474433    11.00000    0.02504    0.01742 =
         0.02037   -0.00113    0.00069    0.00018
AFIX  43
H22   2    0.342050    0.171871    0.440621    11.00000   -1.20000
AFIX   0
C23   1    0.265862    0.041386    0.478013    11.00000    0.03973    0.01665 =
         0.02751   -0.00516    0.00081    0.00190
AFIX  43
H23   2    0.296228   -0.003096    0.446347    11.00000   -1.20000
AFIX   0
C24   1    0.194253    0.001679    0.527261    11.00000    0.04301    0.01393 =
         0.03288    0.00088   -0.00120   -0.00545
AFIX  43
H24   2    0.174768   -0.069246    0.528151    11.00000   -1.20000
AFIX   0
C25   1    0.150977    0.063999    0.574985    11.00000    0.02842    0.01936 =
         0.02532    0.00452   -0.00098   -0.00577
AFIX  43
H25   2    0.102998    0.036878    0.608853    11.00000   -1.20000
AFIX   0
C26   1    0.180136    0.167739    0.571672    11.00000    0.01694    0.01829 =
         0.01866    0.00088   -0.00190   -0.00168
C27   1    0.156188    0.249484    0.616915    11.00000    0.01196    0.01964 =
         0.01665    0.00296    0.00032   -0.00102
C28   1    0.102624    0.334037    0.705465    11.00000    0.01334    0.02931 =
         0.01722    0.00231    0.00051    0.00404
C29   1    0.049227    0.335607    0.766204    11.00000    0.02164    0.03871 =
         0.01895    0.00570    0.00455    0.00607
AFIX  43
H29   2    0.008597    0.275818    0.782166    11.00000   -1.20000
AFIX   0
C30   1    0.056107    0.423289    0.801978    11.00000    0.02416    0.05085 =
         0.01706   -0.00075    0.00393    0.01252
AFIX  43
H30   2    0.021936    0.423299    0.843102    11.00000   -1.20000
AFIX   0
C31   1    0.112911    0.513143    0.778771    11.00000    0.02105    0.04026 =
         0.02353   -0.01001   -0.00060    0.01097
AFIX  43
H31   2    0.117902    0.572952    0.804534    11.00000   -1.20000
AFIX   0
C32   1    0.161383    0.515267    0.719044    11.00000    0.01729    0.02879 =
         0.02355   -0.00578    0.00128    0.00489
AFIX  43
H32   2    0.197537    0.576737    0.703185    11.00000   -1.20000
AFIX   0
C33   1    0.157236    0.425744    0.681349    11.00000    0.01102    0.02485 =
         0.01802   -0.00153    0.00057    0.00323
C34   1    0.209950    0.342226    0.592718    11.00000    0.01162    0.01699 =
         0.01507    0.00011    0.00037    0.00037
HKLF 4


REM  ska-kp-172_auto_a.res in P2(1)/n
REM wR2 = 0.1066, GooF = S = 1.065, Restrained GooF = 1.065 for all data
REM R1 = 0.0424 for 4831 Fo > 4sig(Fo) and 0.0572 for all 6126 data
REM 352 parameters refined using 0 restraints

END

WGHT      0.0424      0.8185

REM Highest difference peak  0.328,  deepest hole -0.266,  1-sigma level  0.048
Q1    1   0.2491  0.3396  0.5577  11.00000  0.05    0.33
Q2    1   0.1634  0.2950  0.6002  11.00000  0.05    0.30
Q3    1   0.3352  0.4222  0.4082  11.00000  0.05    0.29
Q4    1   0.2593  0.4609  0.3535  11.00000  0.05    0.29
Q5    1   0.1735  0.2011  0.5971  11.00000  0.05    0.29
;
_shelx_res_checksum              69270
_olex2_exptl_crystal_mounting_method 'Mounted on a nylon loop'
_olex2_submission_special_instructions 'No special instructions were received'
_oxdiff_exptl_absorpt_empirical_details 
;
Empirical correction (ABSPACK) includes:
- Absorption correction using spherical harmonics
- Frame scaling
;
_oxdiff_exptl_absorpt_empirical_full_max 1.563
_oxdiff_exptl_absorpt_empirical_full_min 0.603
